# Supplementary material for: p16 Overexpression in Sinonasal Squamous Cell Carcinoma: Association with Human Papillomavirus and Prediction of Survival Outcomes
Source: J Clin Med. 2023 Oct 30;12(21):6861. doi: 10.3390/jcm12216861 (PMC10650892; doi:10.3390/jcm12216861)
Supplement: Supplementary file 1 [file jcm-12-06861-s001.zip]

Archive with 1 entries (1 files):
- jcm-2663546-supplementary.pdf
